# Supplementary material for: LINE-1 ORF1p does not determine substrate preference for human/orangutan SVA and gibbon LAVA
Source: Mob DNA. 2020 Jul 11;11:27. doi: 10.1186/s13100-020-00222-y (PMC7353768; doi:10.1186/s13100-020-00222-y)
Supplement: Supplementary file 1 — Additional file 1: Human and orangutan SVAs referred to in the study. Human SVA_E1: Human SVA_E elements displaying a 6 bp insertion in the SINE-R. Genomic positions, target site duplications (TSD), polymorphic status and the VNTR subunit structure are shown. Arrays of VNTR subunits are boxed. Boxes highlighted in red indicate VNTR subunits providing splice acceptors for splicing to the mneoI cassette. Orangutan SVAs: Orangutan SVAs genotyped and amplified. Buschi, Babu, Dunja, Kiki and Elsi are P. abelii individuals for which short read archives are available. Numbers (011 etc) refer to individuals genotyped on genomic DNA. Positional information refers to the primary amplicon. Fields highlighted in yellow indicate the animals from which the respective element was amplified. TSD - Target site duplication; TD – transduction. Orangutan SVA VNTR: VNTR subunit structure of the orangutan SVAs tested for their retrotranspositional activity. Arrays of VNTR subunits are boxed. [file 13100_2020_222_MOESM1_ESM.xlsx]

## Sheet: Add. file 1
	Additional file 1 Human and orangutan SVAs referred to in the study.

## Sheet: human SVA_E1
hg19	TSD	dbRIP																																													OBS	DIV	AF
chr1:48847377-48850098	AAAAGAAAAACC	not polymorphic		A	B	C	A	A	B	C	A	C	A	A	F	G	C					K	K		G	C	K	K	K	K		G	C						K	G	C	K	G	C	T			0.006
chr10:71751830-71753668	GTTATAC	not polymorphic		A	B	C	A	A	B	C	A	C	A	A	F															K		G	C						K	G	C	K	G	C	T			0.003
chr2:27779579-27781830	AAAATATATGCCCTTTA	not polymorphic		A	B	C	A	A	B	C	A	C	A	A	F	G	C										K	K	K	K		G	C	L	L'		G	C	K	G	C	K	G	C	T			0.004
chr12:70594878-70597562	AAAAAAGTATGACACTTC	polymorphic		A	B	C	A	A	B	C	A	C	A	A	F	G	C	L	L'	G	C	K	K	K	G	C	K	K	K	K	K	G	C	L	L'		G	C	K	G	C	K	G	C	T			0.011
chr19:53689207-53691899	AAAAAAAACAAAAACCC AAAAAAAAAAAAAACCC	polymorphic		A	B	C	A	A	B	C	A	C	A	A	F	G	C	L	L'	G	C	K	K	K	G	C	K	K	K	K		G	C	L	L'	K	G	C	K	G	C	K	G	C	T		gene conversion?	0.005
chr7:152281732-152284304	TAAAACATGTG	polymorphic		A	B	C	A	A	B	C	A	C	A	A	F	G	C	L	L'	G	C	K	K	K	G	C	K	K	K	K		G	C	L	L'		G	C	K	G	C	K	G	C	T		lacks 5' hexamers	0.013	0.575 (Wang et al. 2005)
chr2:208474495-208476760	AGAAAACCTATTC	polymorphic		A	B	C	A	A	B	C	A	C	A	A	F	G	C					K			G	C	K	K				G	C	L	L'		G	C	K	G	C	K	G	C	T			0.004	0.051 (Wang et al. 2005)
chr22:24195951-24198491	AAAAAAATTAACCT	polymorphic		A	B	C	A	A	B	C	A	C	A	A	F	G	C					K	K	K	G	C	K	K	K	K	K	G	C	L	L'		G	C	K	G	C	K	G	C	T			0.002
chr7:1185116-1187654	AAAACTTAAGAGTG	polymorphic		A	B	C	A	A	B	C	A	C	A	A	F	G	C	L	L'	G	C	K	K	K	G	C	K					G	C	L	L'	K	G	C	K	G	C	K	G	C	T			0.002	0.329 (Wang et al. 2005)
chr8:43033761-43036378	AAAGCTGATGAAAT	polymorphic		A	B	C	A	A	B	C	A	C	A	A	F	G	C	L	L'	G	C	K	K	K	G	C	K	K				G	C	L	L'		G	C	K	G	C	K	G	C	T			0.004	0.994 (Wang et al. 2005)
chr8 amplicon				A	B	C	A	A	B	C	A	C	A	A	F	G	C	L	L'	G	C	K	K	K	G	C	K	K	K	K		G	C	L	L'		G	C	K	G	C	K	G	C	T
∆VNTR_1				A	B	C	A	A	B	C	A	C	A	A	F	G	C	L	L'													G	C	L	L'		G	C	K	G	C	K	G	C	T
∆VNTR_2				A	B	C	A	A	B	C	A	C	A	A																															T
													splice
								splice
											splice
Human SVA_E1 elements displaying a 6bp insertion in the SINE-R. Genomic positions, target site duplications (TSD), polymorphic status and the VNTR subunit structure are shown. Arrays of VNTR subunits are boxed. Boxes highlighted in red indicate VNTR subunits providing splice acceptors for splicing to the mneoI cassette. DIV - divergence from subgroup consensus (excluding indels); AF - allele freq…
Wang H, Xing J, Grover D, Hedges DJ, Han K, Walker JA, et al. SVA elements: a hominid-specific retroposon family. J Mol Biol. 2005; 354: 994-1007.

## Sheet: orangutan SVAs
ponAbe2	ponAbe3		TSD	Buschi	Babu	Dunja	Kiki	Elsi	011	202	229	247	257	496	518	537
				SRX243485	SRX243483	SRX243481	SRX243479	SRX243477
				SRX243486	SRX243484	SRX243482	SRX243480	SRX243478
chr19:59,431,118-59,434,697	chr19:56,298,759-56,302,385	OU_3	AAAATAAAATTC	het	het	empty	empty	empty	het	empty	empty	empty	empty	empty	empty	empty		3'TD maps to ponAbe3 chr17:21,150,995-21,151,201
chr1:218,026,414-218,030,602	chr1:216,406,029-216,410,482	OU_4	AGAATACAAGCTTTCT	het	hom?	het	?	het	het	empty	het	het	het	empty	empty	het
chr7:27,583,363-27,586,942	chr7_NW_019937273v1_random:201,602-205,786	OU_6	AAAATCAGGTCTTG	het	empty	het	empty	empty	het	empty	het	het	empty	empty	het	empty
Orangutan SVAs genotyped and amplified. Buschi, Babu, Dunja, Kiki and Elsi are P. abelii individuals for which short read archives are available. Numbers (011 etc) refer to individuals genotyped on genomic DNA (#496 - P. pygmaeus). Positional information refers to the primary amplicon; fields highlighted in yellow indicate the animals from which the respective element was amplified. TSD - Target …

## Sheet: orangutan SVA VNTR
OU3	A	B	C	B	Q	C	A	C	A	A	C	C	C	Q	C	A	C	C	C	C									Q	C	C	C	Q	C	A	C	C	Q	C	C	C	Q	C	Q	C	A	C	A	C
OU3_Δ_VNTR	A
OU4	A	B	C	B	Q	C	A	C	A	A	C	C	C	Q	C	A	C	C	C	C	Q	?	C	A	C	C	C	C	Q	C	C	C	Q	C	A	C	C	Q	C	C	C	Q					C	A	C
VNTR subunit structure of the orangutan SVAs tested for their retrotranspositional activity. Arrays of VNTR subunits are boxed.
[truncated: 15 more columns]
