# Supplementary material for: LINE-1 ORF1p does not determine substrate preference for human/orangutan SVA and gibbon LAVA
Source: Mob DNA. 2020 Jul 11;11:27. doi: 10.1186/s13100-020-00222-y (PMC7353768; doi:10.1186/s13100-020-00222-y)
Supplement: Supplementary file 3 — Additional file 3: Subgroups of human SVA_E elements containing both fixed and polymorphic elements. SVA_E3: VNTR subunit structure of SVA_E subgroup E3 containing four fixed and four polymorphic elements. Based on divergence from subgroup consensus (div; Alu-like region and SINE-R) and VNTR structure the two fixed elements on chromosome 1 would be candidates to test for activity. AF - allele frequency as provided in Stewart C, Kural D, Strömberg MP, Walker JA, Konkel MK, et al. (2011) A Comprehensive Map of Mobile Element Insertion Polymorphisms in Humans. PLoS Genet 7(8): e1002236. Arrays of VNTR subunits are boxed. Polymorphic elements are highlighted in yellow. SVA_E4: VNTR subunit structure of SVA_E subgroup E4 containing eight fixed and three polymorphic elements. Candidates to test for activity based on divergence from subgroup consensus (div; Alu-like region and SINE-R) and VNTR structure are indicated. AF - allele frequency; Sources: chr1:112,834,947–112,837,733–1000 Genomes Phase 3 Integrated Variant Calls track of the UCSC genome browser; chr2:223760192–223,762,683 - Stewart C, Kural D, Strömberg MP, Walker JA, Konkel MK, et al. (2011) A Comprehensive Map of Mobile Element Insertion Polymorphisms in Humans. PLoS Genet 7(8): e1002236; chr5:43,086,412-43,089,307 - dbRIP. Arrays of VNTR subunits are boxed. Polymorphic elements are highlighted in yellow. [file 13100_2020_222_MOESM3_ESM.xlsx]

## Sheet: Add. file 3
		Additional file 3 Subgroups of human SVA_E elements containing both fixed and polymorphic elements.

## Sheet: SVA_E3
hg19																																												candidate	div	AF		OBS
chr1:13,432,738-13,436,025	A	B	C	A	A	B	C	A	C	A	A	F	G	C	L	L'	C	K	K	G	C	K	K	K			G	C					K		G	C	K	G	C	K	G	C	T	yes	0.005
chr1:13,653,386-13,657,084	A	B	C	A	A	B	C	A	C	A	A	F	G	C	L	L'	C	K	K	G	C	K	K	K			G	C					K	K	G	C	K	G	C	K	G	C	T	yes	0.005
chrX:67,545,680-67,547,637	A	B	C	A	A	B	C	A	C	?	A	F	?															C					K	K	G	C	K	G	C	K	G	C	T		0.005
chr17:25,538,460-25,540,353	A	B	C	A	A	B	C	A	C	A	A	F	G															C					K	K	G	C	K	G	C	K	G	C	T		0.012
poly_chr6:56758364-56760962	A	B	C	A	A	B	C	A	C	A	A	F	G	C				K	K	G	C	K	K	K	K	K	G	C					K	K	G	C	K	G	C	K	G	C	T		0.004	0.85|0.74|0.97
poly_chr10:32257881-32260612	A	B	C	A	A	B	C	A	C	A	A	F	?		L	L'	C	K	K	G	C	K	K	K	K	K	G	C					K	K	G	C	K	G	C	K	G	C	T		0.004	0.39|0.60|0.54
poly_chr20:2803148-2806408	A	B	C	A	A	B	C	A	C	A	A	F	G	C	K	G	C	K	K	G	C	K	K	K	K		G	C	K	K	G	C	K	K	G	C	K	G	C	K	G	C	T		0.015
poly_chr1:212,471,160-212,472,566											A	F	G	C	L	L'	C	K	K	G	C												K	K	G	C	K	G	C	K	G	C	T			0.38|0.07|0.61		5' trunc VNTR
VNTR subunit structure of SVA_E subgroup E3 containing four fixed and four polymorphic elements. Based on divergence from subgroup consensus (div; Alu-like region and SINE-R) and VNTR structure the two fixed elements on chromosome 1 would be candidates to test for activity. AF - allele frequency as provided in Stewart C, Kural D, Strömberg MP, Walker JA, Konkel MK, et al. (2011) A Comprehensive M…

## Sheet: SVA_E4
hg19
chr1:149,131,625-149,134,384	A	B	C	A	A	B	C	C	A	A	F	G	C	K	K	K		G	C	K				G	C	K			G	C					K	K	K	K	K	K	G	C	L	L'			K	G	C
poly_chr1:112,834,947-112,837,733	A	B	C	A	A	B	C	C	A	A	F	G	C	K	K	K		G	C	K				G	C										K	K	K	K	K	K	G	C	L	L'		K	K	G	C
poly_chr2:223760192-223762683	A	B	C	A	A	B	C	C	A	A	F	G	C	K	K	K	K	G	C	K				G	C										K	K	K	K	K	K	G	C	L	L'			K	G	C
chr2:126,168-127,645	A	B	C	A		B				A	F	G	C																																		K	G	C
chr2:32,671,820-32,673,760	A	B	C	A	A	B	C	C	A	A	F	G?	C	K	K	K		G	C	K	K																										K	G	C
chr2:132,977,555-132,980,839	A	B	C	A	A	B	C	C	A	A	F	G	C	K	K	K		G	C	K	K	K	K	G	C										K	K	K				G	C	L	L'	G	C	K	G	C
chr2:235,470,778-235,472,251	A	B	C	A	A	B	C	C	A	A	F	G	C
chr3:183,324,987-183,327,776	A	B	C	A	A	B	C	C	A	A	F	G	C	K	K	K		G	C	K				G	C										K	K	K	K	K		G	C	L	L'	G	C	K	G	C
chr7:155,158,607-155,161,458	A	B	A	A							F	G	C	K	K	K		G	C	K	K			G	C	K	K		G	C	K	K	G	C	K						G	C	K		G	C	K	G	C
chr16:70,084,048-70,087,296	A	B	C	A	A	B	C	C	A	A	F	G	C	K	K	K		G	C	K				G	C	K	K	K	G	C	K		G	C	K	K					G	C	L	L'	G	C	K	G	C
poly_chr5:43086412-43089307	A	B	C	A	A	B	C	C	A	A	F	G	C	K	K	K		G	C	K				G	C	K	K	K	G	C					K	K	K	K			G	C	L	L'	G	C	K	G	C
VNTR subunit structure of SVA_E subgroup E4 containing eight fixed and three polymorphic elements. Candidates to test for activity based on divergence from subgroup consensus (div; Alu-like region and SINE-R) and VNTR structure are indicated. AF - allele frequency; Sources: chr1:112.834.947-112.837.733 - 1000 Genomes Phase 3 Integrated Variant Calls track of the UCSC genome browser; chr2:22376019…
[truncated: 4 more columns]
