# Supplementary material for: LINE-1 ORF1p does not determine substrate preference for human/orangutan SVA and gibbon LAVA
Source: Mob DNA. 2020 Jul 11;11:27. doi: 10.1186/s13100-020-00222-y (PMC7353768; doi:10.1186/s13100-020-00222-y)
Supplement: Supplementary file 4 — Additional file 4: VNTR structure of orangutan SVAPA_7 elements. Ten orangutan SVAPA_7 in ponAbe3 were selected at random and their VNTR subunit structure was determined based on the code developed in Lupan et al. (2015). CONSENSUS ponAbe2 - consensus VNTR structure of the SVAPA_7 elements identifiable in ponAbe2. The VNTR structure of the two elements tested (OU3, OU4) is given for comparison. [file 13100_2020_222_MOESM4_ESM.xlsx]

## Sheet: Add. file 4
		Additional file 4 VNTR structure of orangutan SVAPA_7 elements.

## Sheet: Sheet1
chr22:1072854-1073833	A	B	C	B	Q	C	D	C	A	A	C	C	C				Q	C	A	C	C	C	C																		Q	C	C	C	Q	C	A	C	C
chr15:27189590-27193211	A	B	C	B	Q	C	D	C	A	A	C	C	C				Q	C	A	C	C	C	C	Q	Q	C	A	C	C	C	C	Q		C	A	C	C	C			Q	C	C	C	Q	C	A	A	C
chr1:104165708-104169231	A	B	C	B	Q	C	D	C	A	A	C	C	C				Q	C	A	C	C	C	C	Q	Q	C	A	C	C			Q	Q	C	A	C	C	C	C		Q	C	C	C	Q	C	A	C	C
chrX:118153947-118157350	A	B	C	B	Q	C	D	C	A	A	C	C	C				Q	C	A	C	C	C	C	Q	Q	C	A	C	C	C	C	Q	Q	C	A	C	C	C			Q	C	C		Q	C	A	C	C
chr2B:57645612-57646591	A	B	C	B	Q	C	D	C	A	A	C	C	C	C	C	C	Q	C	A	C	C	C	C	Q	Q	C	A	C	C	C		Q	Q	C	A	C	C	C	C	C
chr4:74153420-74154399	A	B	C	B	Q	C	D	C	A	A	C	C	C				Q	C	A	C	C	C	C	Q	Q	C	A	C	C	C	C	Q	Q	C	A	C	C	C	C
chr3:109654263-109655242	A	B	C	B	Q	C	D	C	A	A	C	C	C				Q	C	C	C	C											Q	Q	C	A	C	C	C	C		Q	C	C	C	Q	C	A	C	C
chr15:55801399-55802378	A	B	C	B	Q	C	D	C	A	A	C	C	C				Q	C	A	C	C	C	C													C	C	C	C		Q	C	C	C	Q	C	A	C	C
chr4:163998383-163999352	A	B	C	B	Q	C	D	C	A	A	C	C					Q	C	A	C	C	C	C																		Q	C	C	C	Q	C	A	C	C
chr10:27747330-27748601	A	B	C	B	Q	C	D	C	A	A	C	C	C				Q	C	A	C	C	?	C		Q	C	A	C	C	C	C	Q	Q	C	A	C	C	C	C		Q	C	C	C
CONSENSUS ponAbe3	A	B	C	B	Q	C	D	C	A	A	C	C	C				Q	C	A	C	C	C	C	Q	Q	C	A	C	C	C	C	Q	Q	C	A	C	C	C	C		Q	C	C	C	Q	C	A	C	C
CONSENSUS ponAbe2	A	B	C	B	Q	C	D	C	A	A	C	C	C				Q	C	A	C	C	C	C																		Q	C	C	C	Q	C	A	C	C
OU3	A	B	C	B	Q	C	D	C	A	A	C	C	C				Q	C	A	C	C	C	C																		Q	C	C	C	Q	C	A	C	C
OU4	A	B	C	B	Q	C	D	C	A	A	C	C	C				Q	C	A	C	C	C	C	Q	?	C	A	C	C	C	C										Q	C	C	C	Q	C	A	C	C
Ten orangutan SVAPA_7 in ponAbe3 were selected at random and their VNTR subunit structure was determined based on the code developed in Lupan et al. (2015). CONSENSUS ponAbe2 - consensus VNTR structure of the SVAPA_7 elements identifiable in ponAbe2. The VNTR structure of the two elements tested (OU3, OU4) is given for comparison. Reference: Lupan I, Bulzu P, Popescu O, Damert A. Lineage specific…
[truncated: 27 more columns]
